# Supplementary material for: Impact of FasL Stimulation on Sclerostin Expression and Osteogenic Profile in IDG-SW3 Osteocytes
Source: Biology (Basel). 2021 Aug 7;10(8):757. doi: 10.3390/biology10080757 (PMC8389703; doi:10.3390/biology10080757)
Supplement: Supplementary file 1 [file biology-10-00757-s001.zip]

Archive with 1 entries (1 files):
- biology-1305343-supplementary.pdf
